# Supplementary material for: Microstructure of the Advanced Titanium Alloy VT8M-1 Subjected to Rotary Swaging
Source: Materials (Basel). 2023 Oct 25;16(21):6851. doi: 10.3390/ma16216851 (PMC10650628; doi:10.3390/ma16216851)
Supplement: Supplementary file 1 [file materials-16-06851-s001.zip]

Archive with 1 entries (1 files):
- materials-2595882-supplementary.pdf
